# Supplementary material for: Thermodynamic and Molecular Characterization of Adsorption on Zeolites: A Unified Framework Combining Inverse Gas Chromatography, Hamaker Theory, and Nonlinear Lewis Acid–Base Modeling
Source: Molecules. 2026 May 20;31(10):1760. doi: 10.3390/molecules31101760 (PMC13209460; doi:10.3390/molecules31101760)
Supplement: Supplementary file 1 [file molecules-31-01760-s001.zip]

Archive with 1 entries (1 files):
- molecules-4291546-supplementary.pdf
